# Supplementary material for: Study of the Structural Chemistry of the Inclusion Complexation of 4-Phenylbutyrate and Related Compounds with Cyclodextrins in Solution: Differences in Inclusion Mode with Cavity Size Dependency
Source: Int J Mol Sci. 2023 Oct 11;24(20):15091. doi: 10.3390/ijms242015091 (PMC10606765; doi:10.3390/ijms242015091)
Supplement: Supplementary file 1 [file ijms-24-15091-s001.zip]

Archive with 1 entries (1 files):
- Supplementary file-proofread.pdf
